# Supplementary material for: Dopaminergic modulation of pancreatic beta-cell insulin secretion and implications for antipsychotic-induced glucose dysregulation: a systematic review and meta-analysis
Source: Neuropsychopharmacology. 2026 Apr 20;51(7):1161–75. doi: 10.1038/s41386-026-02388-0 (PMC13212576; doi:10.1038/s41386-026-02388-0)
Supplement: Supplementary file 2 — S1 [file 41386_2026_2388_MOESM2_ESM.xlsx]

## Sheet: Sheet1
Table S2 : Quality assessment of studies using QUINN tool
	Study Title	Clearly stated aims / objectives	Detailed explanation of sample size calculation	Detailed explanation of sampling technique	Details of comparison group	Detailed explanation of methodology	Operator details	Randomization	Method of measurement of outcome	Outcome assessor details	Blinding	Statistical analysis	Presentation of results	Applicable criteria (count)	Max score	Total score	Percentage	Risk category
1	Modulation of Insulin Secretion and 45Ca²⁺ Efflux by Dopamine in Glucose-stimulated Pancreatic Islets (Nogueira et al., 1994)	2	0	2	2	2	0	0	2	0	0	2	2	12	24	14	0.58	Medium
2	Dopamine Synthesis and D3 Receptor Activation in Pancreatic β-Cells Regulates Insulin Secretion and Intracellular [Ca²⁺] Oscillations( Ustione et al., 2012)	2	0	1	2	2	0	0	2	0	0	2	2	12	24	13	0.54	Medium
3	Dopamine D2-like Receptors Are Expressed in Pancreatic Beta Cells and Mediate Inhibition of Insulin Secretion (Rubí et al., 2005)	2	0	1	2	2	0	0	2	0	0	2	2	12	24	13	0.54	Medium
4	Blockade of multiple monoamines receptors reduce insulin secretion from pancreatic β-cells (Nagata et al., 2019)	2	0	1	2	2	0	0	2	0	0	2	2	12	24	13	0.54	Medium
5	D2-Like Receptors Mediate Dopamine-Inhibited Insulin Secretion via Ion Channels in Rat Pancreatic β-Cells ( Liu et al., 2020)	2	0	1	2	2	0	0	2	0	0	2	2	12	24	13	0.54	Medium
6	Disruption of the Dopamine D2 Receptor Impairs Insulin Secretion and Causes Glucose Intolerance( García-Tornadú et al., 2010)	2	0	1	2	2	0	0	2	0	0	2	2	12	24	13	0.54	Medium
7	Dopamine Modulates Insulin Release and Is Involved in the Survival of Rat Pancreatic Beta Cells (García-Barrado et al., 2015)	2	0	2	2	2	1	1	2	1	1	2	2	12	24	18	0.75	Low
8	Inhibition of Insulin Release from Rat Pancreatic Islets by Drugs That Are Analogues of Dopamine” (Arneric et al.,1984)	2	0	2	2	2	0	1	2	0	0	2	2	12	24	15	0.63	Medium
9	Dopamine D2 receptor signaling modulates pancreatic beta cell circadian rhythms (Wei et al., 2020)	2	0	2	2	2	1	1	2	1	0	2	2	12	24	17	0.71	Low
10	Dual pancreatic adrenergic and dopaminergic signaling as a therapeutic target of bromocriptine(Aslanoglou et al.,2022)	2	0	2	2	2	1	1	2	1	0	2	2	12	24	17	0.71	Low
11	Dynamic insulin secretion from perifused rat pancreatic islets ( Csernus et al.,1998)	2	0	2	2	2	1	1	2	0	0	2	2	12	24	16	0.67	Medium
12	The dopamine receptor D2 agonist bromocriptine inhibits glucose-stimulated insulin secretion by direct activation of the α2-adrenergic receptors in beta cells (Weenen et al.,2010)	2	0	2	2	2	1	1	2	1	1	2	2	12	24	18	0.75	Low
13	New roles for dopamine D2 and D3 receptors in pancreatic beta cell insulin secretion (Farino et al., 2020)	2	0	2	2	2	1	1	2	1	1	2	2	12	24	18	0.75	Low
14	Anti-incretin, Anti-proliferative Action of Dopamine on β-Cells(Maffei et al.,2015)	2	0	2	2	2	1	1	2	1	0	2	2	12	24	15	0.63	Medium
15	D2-Like Receptors Mediate Dopamine-Inhibited Insulin Secretion via Ion Channels in Rat Pancreatic β-Cells (Liu et al., 2020)	2	0	2	2	2	1	1	2	1	0	2	2	12	24	17	0.71	Low
16	Modification of mouse islet function by 5-hydroxytryptamine, dopamine and their precursors (Lindström, 1982)	2	0	2	2	2	0	1	2	0	0	2	2	12	24	15	0.63	Medium
17	Inhibition of Insulin Secretion by Serotonin and Dopamine: Species Variation (Quickel et al., 1971)	2	0	2	2	2	1	1	2	0	0	2	2	12	24	16	0.67	Medium
18	Dopamine and L-dopa inhibit glucose-induced insulin release from isolated pancreatic islets (Itoh et al., 1982)	2	0	2	2	2	0	1	2	0	0	2	2	12	24	15	0.63	Medium
19	Effect of Increased Pancreatic Islet Norepinephrine, Dopamine and Serotonin Concentration on Insulin Secretion in the Golden Hamster (Zern et al.,1980)	2	0	2	2	2	2	1	2	2	0	2	2	12	24	19	0.79	Low
20	Dopamine-mediated autocrine inhibition of insulin secretion (Ferrero et al., 2024)	2	0	2	2	2	1	1	2	1	0	2	2	12	24	17	0.71	Low
21	Pharmacological stimulation and inhibition of insulin secretion in mouse islets lacking ATP-sensitive K⁺ channels (Szollosi et al., 2010)	2	0	2	2	2	1	1	2	1	0	2	2	12	24	17	0.71	Low
22	Dopamine signalling in pancreatic islet cells and role in adaptations to metabolic stress (Sridhar et al.,2024)	2	0	2	2	2	1	1	2	1	1	2	2	12	24	18	0.75	Low
23	Dopamine Negatively Regulates Insulin Secretion Through Activation of D1‑D2 Receptor Heteromer (Uefune et al.	2	0	2	2	2	1	1	2	1	0	2	2	12	24	17	0.71	Low
24	Dopamine regulates pancreatic glucagon and insulin secretion via adrenergic and dopaminergic receptors (Aslanoglou et al., 2021)	2	2	2	2	2	1	1	2	2	1	2	1	12	24	20	0.83	Low
25	Different effects of antipsychotic drugs on insulin release in vitro (Melkersson et al., 2001)	2	0	2	2	2	0	1	2	0	0	2	2	12	24	15	0.63	Medium
26	Clozapine and olanzapine, but not conventional antipsychotics, increase insulin release in vitro (Melkersson, 2004)	2	0	2	2	2	1	1	2	0	0	2	2	12	24	16	0.67	Medium
27	The effect of L-dopa on inuslin release by isolated pancreatic islets of the rats (Rossini et al.,1971)	2	0	1	2	2	0	0	1	0	0	2	2	12	24	12	0.5	Medium
28	Cyclic AMP and calcium signaling are involved in antipsychotic-induced diabetogenic effects in isolated pancreatic β cells of CD1 mice (Al-Ghafari et al., 2022)	2	0	1	2	2	0	0	2	0	0	2	2	12	24	13	0.54	Medium
29	A radioligand receptor binding assay for measuring insulin secreted by MIN6 cells (Asai et al., 2021)	2	0	2	2	2	0	0	2	0	0	2	2	12	24	14	0.58	Medium
30	Control of Insulin Secretion in the Egyptian Sand Rat (Psammomys obesus) (Lebovitz et al., 1974)	2	0	2	2	2	0	0	1	0	0	2	2	12	24	13	0.54	Medium
31	Effect of pretreatment with hydrocortisone on insulin secretory response to catecholamines in isolated islets from rats fed with a high fat diet(Yamaguchi & Matsuoka, 1983)	2	0	1	2	2	0	0	1	0	0	1	1	12	24	12	0.5	Medium
32	Mechanisms underlying the effects of 5-hydroxytryptamine and 5-hydroxytryptophan in pancreatic islets(Lindström & Sehlin, 1983)	2	0	1	2	2	0	0	2	0	0	2	2	12	24	13	0.54	Medium
33	Distribution of catecholaminergic receptors in the rat’s pancreas islet (Takeuchi et al., 1990)	2	0	1	2	2	0	0	2	0	0	2	2	12	24	13	0.54	Medium
34	Monoamine Oxidase Inhibitors: Nature of Their Interaction with Rabbit Pancreatic Islets to Alter Insulin Secretion (Feldman, 1975)	2	0	2	2	2	0	0	2	0	0	2	2	12	24	12	0.5	Medium
35	further evidence for their role in modulating insulin secretion (wilson etal., 1974)	2	0	2	2	2	0	0	0	0	0	2	2	12	24	12	0.5	Medium
36	Inhibition of insulin release by substrates and inhibitors of monoamine oxidase (Aleyassine et al.,1972)	2	0	2	2	2	0	0	0	0	0	1	1	12	24	16	0.66	Medium
37	Mechanisms of catecholamine inactivation by the endocrine pancreas (Feldman & Chapman, 1974)	2	0	1	2	2	0	0	2	0	0	2	2	12	24	13	0.541667	Medium
38	Dopamine-Mediated Autocrine Inhibitory Circuit Regulating Human Insulin Secretion in Vitro (Simpson et al., 2012)	2	0	1	2	2	0	0	2	0	0	2	2	12	24	13	0.54	Medium
39	Haloperidol, a Dopaminergic Antagonist: Somatostatin-Like Inhibition of Glucagon and Insulin Release from the Isolated, Perfused Canine Pancreas (Hermansen, 1978)	2	0	1	2	2	0	0	2	0	0	2	2	12	24	13	0.45	Medium
